# Supplementary material for: The Role of Treatment-Related Parameters and Brain Morphology in the Lesion Volume of Magnetic-Resonance-Guided Focused Ultrasound Thalamotomy in Patients with Tremor-Dominant Neurological Conditions
Source: Bioengineering (Basel). 2024 Apr 12;11(4):373. doi: 10.3390/bioengineering11040373 (PMC11047844; doi:10.3390/bioengineering11040373)
Supplement: Supplementary file 1 [file bioengineering-11-00373-s001.zip]

Archive with 1 entries (1 files):
- bioengineering-2938360-supplementary.pdf
